# Supplementary material for: Structure and electron transfer pathways of an electron-bifurcating NiFe-hydrogenase
Source: Sci Adv. 2022 Feb 25;8(8):eabm7546. doi: 10.1126/sciadv.abm7546 (PMC8880783; doi:10.1126/sciadv.abm7546)
Supplement: Supplementary file 2 — Movie S1 [file sciadv.abm7546_movie_s1.zip]

Archive with 1 entries (1 files):
- sciadv.abm7546_movie_s1.mp4
